# Supplementary material for: Roles of sex hormones in mediating the causal effect of vitamin D on osteoporosis: A two-step Mendelian randomization study
Source: Front Endocrinol (Lausanne). 2023 Mar 30;14:1159241. doi: 10.3389/fendo.2023.1159241 (PMC10111617; doi:10.3389/fendo.2023.1159241)
Supplement: Supplementary file 1 [file Table_1.xlsx]

## Sheet: Supplementary Table 1
Supplementary Table 1 IVs after quality control
Exposure	Outcome	SNP	effect_allele	beta.exposure	pval.exposure	beta.outcome	pval.outcome	F
25(OH)D	osteoporosis	rs1038165	T	0.0115149	2.15e-08	-0.00583232	0.752438	31.3582
25(OH)D	osteoporosis	rs10859995	C	-0.0436264	4.6e-100	-0.00725501	0.706804	450.898
25(OH)D	osteoporosis	rs11023159	C	0.0482117	3.73e-17	0.0173828	0.74508	70.9158
25(OH)D	osteoporosis	rs11600054	A	0.0681747	1.84e-11	-0.00368958	0.955123	45.1339
25(OH)D	osteoporosis	rs11726886	A	-0.0536726	3.08e-125	-0.0220252	0.264985	566.601
25(OH)D	osteoporosis	rs117300835	A	-0.334985	1e-200	-0.0415224	0.619956	1429.48
25(OH)D	osteoporosis	rs11791258	A	0.0140808	4.85e-08	-0.00989897	0.718049	29.7742
25(OH)D	osteoporosis	rs12283049	G	-0.0564566	9.62e-122	-0.00621597	0.789013	550.538
25(OH)D	osteoporosis	rs12462826	A	-0.0132119	4.18e-10	-0.0240109	0.21518	39.0257
25(OH)D	osteoporosis	rs12501515	A	-0.078957	1e-200	-0.0394926	0.0356238	1455.88
25(OH)D	osteoporosis	rs12775091	T	0.0155618	3.33e-10	-0.0090293	0.653692	39.4723
25(OH)D	osteoporosis	rs13294734	T	0.012568	1.02e-09	0.0180173	0.325129	37.2808
25(OH)D	osteoporosis	rs1384687	A	-0.0168656	1.82e-08	0.00425778	0.837698	31.674
25(OH)D	osteoporosis	rs1684600	T	-0.0125301	1.59e-08	-0.0308379	0.143864	31.9377
25(OH)D	osteoporosis	rs17207784	C	-0.0134939	5.14e-10	-0.0050576	0.797216	38.622
25(OH)D	osteoporosis	rs17473257	A	-0.0611372	4.59e-15	0.0336885	0.639502	61.4289
25(OH)D	osteoporosis	rs1858889	C	0.0134514	3.49e-11	0.0260321	0.155584	43.8798
25(OH)D	osteoporosis	rs1949633	C	0.0114162	4.45e-08	0.00603602	0.752466	29.9406
25(OH)D	osteoporosis	rs2245133	C	-0.0212917	7.8e-15	0.015529	0.485848	60.3841
25(OH)D	osteoporosis	rs2494429	G	-0.0148459	2.8e-08	0.0249194	0.301762	30.8395
25(OH)D	osteoporosis	rs2595644	T	-0.0122625	4.97e-09	0.0265552	0.169275	34.1998
25(OH)D	osteoporosis	rs2710651	A	-0.0115892	1.23e-08	0.0180143	0.327291	32.4406
25(OH)D	osteoporosis	rs28435470	A	-0.0118696	3.29e-08	0.00679883	0.714384	30.5266
25(OH)D	osteoporosis	rs325393	T	-0.0136497	2.03e-09	-0.0368452	0.0620069	35.9428
25(OH)D	osteoporosis	rs34186890	G	-0.0156853	1.33e-11	0.00914296	0.667289	45.7733
25(OH)D	osteoporosis	rs35270497	T	0.0156723	5.08e-09	-0.01374	0.541228	34.1594
25(OH)D	osteoporosis	rs35823191	C	-0.0232636	1.65e-27	0.0147289	0.438473	118.096
25(OH)D	osteoporosis	rs3732220	A	-0.0478406	1.31e-39	0.0190055	0.584358	173.438
25(OH)D	osteoporosis	rs4147536	C	-0.0148038	2.76e-09	-0.016474	0.434732	35.3446
25(OH)D	osteoporosis	rs4348160	G	-0.0258401	6.62e-33	0.000961408	0.958331	142.766
25(OH)D	osteoporosis	rs4364259	A	0.0172408	1.86e-11	0.0267541	0.22695	45.1174
25(OH)D	osteoporosis	rs5770794	T	-0.0133141	1.74e-09	-0.0199499	0.292254	36.2474
25(OH)D	osteoporosis	rs61698755	C	-0.011465	2.25e-08	-0.00877311	0.633232	31.2629
25(OH)D	osteoporosis	rs61747728	T	0.0303061	8.83e-09	0.0240126	0.527561	33.0837
25(OH)D	osteoporosis	rs61887421	C	-0.036726	8.05e-10	0.00312094	0.953103	37.7487
25(OH)D	osteoporosis	rs71599974	G	0.0257378	2.39e-19	0.0189667	0.477037	80.8832
25(OH)D	osteoporosis	rs733454	T	0.0188545	2.93e-08	-0.0285066	0.47945	30.7517
25(OH)D	osteoporosis	rs742493	C	0.0183528	1.04e-08	0.0185807	0.549146	32.7687
25(OH)D	osteoporosis	rs7580771	T	-0.0165625	5.15e-10	-0.0260794	0.234886	38.6182
25(OH)D	osteoporosis	rs7712001	G	0.011939	7.05e-09	0.0105178	0.577008	33.5193
25(OH)D	osteoporosis	rs77532868	T	0.0259557	1.28e-08	0.00510431	0.921275	32.3566
25(OH)D	osteoporosis	rs77960347	G	-0.0525688	6.53e-09	0.174414	0.0886176	33.6694
25(OH)D	osteoporosis	rs9409266	A	-0.0167771	1.24e-08	-0.0504777	0.0378181	32.4193
25(OH)D	osteoporosis	rs986649	G	0.0128637	3.51e-09	-0.0131097	0.485786	34.8797
25(OH)D	osteoporosis	rs9946771	T	-0.0233992	9.47e-09	0.0493174	0.145554	32.947
TT	osteoporosis	rs10192634	T	0.0231899	2e-11	-0.00897223	0.653948	45.9429
TT	osteoporosis	rs10279715	G	-0.0183219	9.9e-10	-0.007848	0.668393	35.9727
TT	osteoporosis	rs1058319	T	0.024331	1.5e-08	0.016447	0.557978	28.4774
TT	osteoporosis	rs10864086	A	-0.02166	5.3e-11	-0.0163699	0.430435	38.6943
TT	osteoporosis	rs10982192	T	0.0238068	6.3e-11	-0.0190353	0.331982	42.0164
TT	osteoporosis	rs114949263	C	0.0329573	1.8e-13	0.0266168	0.433511	46.4491
TT	osteoporosis	rs117664177	T	-0.0878046	1.5e-11	0.173252	0.149111	38.79
TT	osteoporosis	rs117921873	G	0.0341594	9.1e-09	-0.0210403	0.613108	30.5035
TT	osteoporosis	rs11856926	A	-0.0196314	9e-11	-0.0153056	0.408716	40.7489
TT	osteoporosis	rs1229498	G	-0.0189866	6.5e-09	-0.00640132	0.7556	30.4014
TT	osteoporosis	rs12320328	G	-0.0431479	2.3e-16	0.0165541	0.519049	62.282
TT	osteoporosis	rs12470971	A	0.0170308	2.6e-08	0.0191071	0.308815	28.3762
TT	osteoporosis	rs12679590	T	0.0163856	4.5e-08	-0.00376191	0.84259	26.174
TT	osteoporosis	rs13112099	G	0.038206	1.5e-39	0.0284943	0.120824	158.402
TT	osteoporosis	rs1441911	G	0.0215233	5.9e-09	-0.0312899	0.160356	34.2921
TT	osteoporosis	rs1688031	C	0.0367766	8.2e-18	0.0363008	0.170359	69.9082
TT	osteoporosis	rs1736177	T	0.0328267	7.2e-24	0.0339205	0.0732976	96.4423
TT	osteoporosis	rs1812755	C	-0.0257744	1.5e-11	0.00836302	0.749294	44.909
TT	osteoporosis	rs2012736	A	-0.0481941	5.1e-19	0.02113	0.543026	75.7822
TT	osteoporosis	rs2038695	A	-0.0209761	1.1e-12	-0.0119457	0.516897	46.1846
TT	osteoporosis	rs2239222	G	0.0206562	1.8e-10	0.0159674	0.401261	41.4156
TT	osteoporosis	rs2306216	G	-0.0266929	9.2e-12	0.0469049	0.1153	43.7484
TT	osteoporosis	rs2551641	C	0.0215672	7.2e-09	0.0179732	0.461917	30.9164
TT	osteoporosis	rs34040779	C	-0.0335641	5.3e-09	-0.00181098	0.957925	32.3704
TT	osteoporosis	rs34851490	G	0.0476696	1.8e-23	0.00694355	0.86179	100.194
TT	osteoporosis	rs34955534	A	-0.041577	4.1e-16	-0.0296031	0.315063	63.6062
TT	osteoporosis	rs36086195	T	0.0188837	1.7e-09	-0.0106605	0.586888	38.0248
TT	osteoporosis	rs3742223	C	-0.0299981	2.8e-10	0.0513542	0.1468	33.1237
TT	osteoporosis	rs3802650	G	-0.0190219	3.6e-10	-0.0104556	0.576137	39.3777
TT	osteoporosis	rs4843753	G	-0.0239331	2.2e-15	-0.0210191	0.281362	61.5418
TT	osteoporosis	rs4871844	C	0.0165429	3.1e-08	0.0046693	0.805743	26.3082
TT	osteoporosis	rs4900463	G	-0.0241759	1.3e-13	0.00673071	0.759142	49.9935
TT	osteoporosis	rs55867305	A	-0.0326321	1.8e-21	-0.0140644	0.47907	87.7956
TT	osteoporosis	rs56332871	A	0.0472832	1.7e-47	0.0194062	0.336192	190.155
TT	osteoporosis	rs60701	T	-0.0188023	4.3e-08	-0.0152431	0.477859	29.288
TT	osteoporosis	rs6073431	T	0.0309435	5e-24	0.0141452	0.442119	99.4022
TT	osteoporosis	rs6736913	G	-0.0619186	1.2e-08	-0.0263364	0.704777	34.8138
TT	osteoporosis	rs6750410	G	-0.0420059	5.2e-12	-0.00936489	0.758922	46.9839
TT	osteoporosis	rs6939861	A	-0.0250047	1.7e-12	0.0149954	0.474136	51.189
TT	osteoporosis	rs7015	G	0.0558943	7.6e-49	-0.00103696	0.967622	205.309
TT	osteoporosis	rs7182912	T	-0.020973	3.9e-09	-0.00156042	0.942032	29.0713
TT	osteoporosis	rs72704352	A	-0.0290717	7.4e-09	-0.0201463	0.500124	30.3266
TT	osteoporosis	rs7501729	G	0.0184999	4.7e-08	-0.0321347	0.125054	29.147
TT	osteoporosis	rs75796131	G	-0.0497678	3.4e-08	-0.0439472	0.38335	26.5867
TT	osteoporosis	rs7621942	C	0.0211283	2.2e-11	0.0172121	0.402675	38.3639
TT	osteoporosis	rs7758796	A	0.0219714	5.9e-14	-0.0039808	0.829767	51.2269
TT	osteoporosis	rs7835492	C	0.0245564	1.1e-09	-0.0131835	0.633225	32.5746
TT	osteoporosis	rs7912521	C	0.0492378	2.6e-61	0.00695545	0.723631	257.556
TT	osteoporosis	rs79391862	C	-0.157273	5.6e-38	-0.0786351	0.133077	141.104
TT	osteoporosis	rs9426823	G	0.020078	1.6e-10	-0.00837622	0.666526	37.0976
A4	osteoporosis	rs10754665	C	-0.054284	4.21e-06	0.0143151	0.461566	21.1671
A4	osteoporosis	rs111570873	G	-0.230209	9.5e-06	0.0200456	0.676044	19.5937
A4	osteoporosis	rs114530379	T	0.150221	5.87e-06	-0.00639651	0.937129	20.5401
A4	osteoporosis	rs117391173	G	-0.187348	4.66e-06	-0.00312494	0.956646	20.971
A4	osteoporosis	rs12258036	A	-0.0491087	6.05e-06	-0.00690422	0.716148	20.4709
A4	osteoporosis	rs13256324	G	0.146237	8.22e-06	-0.00984334	0.825477	19.8988
A4	osteoporosis	rs140691101	T	-0.201251	9.47e-06	0.235731	0.0574672	19.6051
A4	osteoporosis	rs145870000	G	-0.210569	3.64e-07	0.0213501	0.692453	25.8634
A4	osteoporosis	rs2240090	T	-0.0527243	2.73e-06	-0.0475287	0.0105913	22.003
A4	osteoporosis	rs2855795	C	-0.0552704	6.03e-06	0.00400673	0.857085	20.4728
A4	osteoporosis	rs3740204	G	0.0488059	6.62e-06	0.0131695	0.53258	20.2981
A4	osteoporosis	rs3802230	A	-0.0934231	2.79e-20	0.00753523	0.683528	85.1471
A4	osteoporosis	rs6658818	G	-0.0622153	7.49e-06	0.0201257	0.372169	20.0486
A4	osteoporosis	rs6989594	G	-0.168611	3.45e-06	-0.0272104	0.610747	21.5334
A4	osteoporosis	rs755128	A	-0.0770059	3.34e-07	0.029071	0.416148	26.0407
A4	osteoporosis	rs79869968	A	-0.114374	7.19e-06	-0.0392343	0.489765	20.1366
E2	osteoporosis	rs10006452	C	-0.00728098	5.30029e-18	0.00168355	0.928088	74.276
E2	osteoporosis	rs10491431	A	0.00774443	1.79999e-10	0.0532496	0.0470652	40.4833
E2	osteoporosis	rs113047993	T	-0.00966159	8.70001e-09	-0.0326446	0.398147	33.0411
E2	osteoporosis	rs117826558	T	0.0136375	2.69998e-08	-0.0261108	0.731218	31.485
E2	osteoporosis	rs2547234	C	-0.00760122	2.70023e-11	0.0242467	0.310288	44.5439
E2	osteoporosis	rs34019140	A	-0.011661	6.89922e-42	0.0265574	0.165051	182.762
E2	osteoporosis	rs3751591	G	0.0077766	6.59933e-12	0.038912	0.155509	46.7905
E2	osteoporosis	rs45446698	G	-0.0156669	7.89951e-14	0.0677825	0.0983739	55.7886
E2	osteoporosis	rs56196860	A	0.0209011	2.60016e-18	-0.00246136	0.976264	74.644
E2	osteoporosis	rs7173595	T	0.0158526	3.59998e-72	0.00430797	0.822614	319.98
E2	osteoporosis	rs727428	C	0.00566325	1.80011e-11	0.00313001	0.86789	44.1746
T/E2	osteoporosis	rs111461998	T	0.153503	3.51e-06	-0.0707196	0.0387062	21.5315
T/E2	osteoporosis	rs112174050	T	-0.3468	2.26e-06	0.0258979	0.5063	22.3611
T/E2	osteoporosis	rs117999408	A	0.168569	4.88e-06	-0.0839031	0.00394575	20.887
T/E2	osteoporosis	rs1249989	G	-0.27178	1.65e-06	0.0416655	0.574967	22.9646
T/E2	osteoporosis	rs13188367	A	0.0930276	6.43e-06	0.0153437	0.47947	20.3554
T/E2	osteoporosis	rs1415405	G	-0.282217	9.48e-06	0.0778604	0.239251	19.5973
T/E2	osteoporosis	rs4912205	A	0.0925046	4.95e-06	0.0077445	0.707134	20.8571
T/E2	osteoporosis	rs55782920	C	-0.204433	2.63e-06	-0.0354882	0.420341	22.0668
T/E2	osteoporosis	rs62360097	C	-0.190014	1.57e-06	-0.0190503	0.711346	23.0444
T/E2	osteoporosis	rs7853697	A	0.208793	3e-06	-0.0145521	0.791373	21.803
T/E2	osteoporosis	rs9972617	G	-0.229832	2.06e-06	0.0892021	0.0917529	22.5418
25(OH)D	TT	rs1038165	T	0.0115149	2.15e-08	-0.00328253	0.38	31.3582
25(OH)D	TT	rs1048328	A	0.0313497	5.58e-17	-0.00544996	0.28	70.1214
25(OH)D	TT	rs10859995	C	-0.0436264	4.6e-100	-0.00214145	0.46	450.898
25(OH)D	TT	rs11023159	C	0.0482117	3.73e-17	0.0111881	0.38	70.9158
25(OH)D	TT	rs11542462	A	-0.0247803	9.72e-17	-0.00831398	0.0290001	69.0253
25(OH)D	TT	rs11600054	A	0.0681747	1.84e-11	-0.00470872	0.68	45.1339
25(OH)D	TT	rs11791258	A	0.0140808	4.85e-08	-0.00455146	0.19	29.7742
25(OH)D	TT	rs12501515	A	-0.078957	1e-200	-0.00304371	0.49	1455.88
25(OH)D	TT	rs1384687	A	-0.0168656	1.82e-08	-0.00714613	0.0949992	31.674
25(OH)D	TT	rs144965707	A	-0.0348143	1.52e-16	0.00216819	0.73	68.1392
25(OH)D	TT	rs17207784	C	-0.0134939	5.14e-10	0.00177546	0.780001	38.622
25(OH)D	TT	rs1841850	C	0.0304395	6.73e-22	5.64e-05	0.93	92.5023
25(OH)D	TT	rs2171427	A	-0.0165489	4.26e-09	0.00799351	0.0479999	34.5022
25(OH)D	TT	rs2494429	G	-0.0148459	2.8e-08	-0.00662497	0.21	30.8395
25(OH)D	TT	rs2595644	T	-0.0122625	4.97e-09	-0.00173463	0.53	34.1998
25(OH)D	TT	rs28435470	A	-0.0118696	3.29e-08	-0.00047626	0.81	30.5266
25(OH)D	TT	rs2847500	A	-0.022548	2.77e-13	0.000928678	0.69	53.3631
25(OH)D	TT	rs290400	A	-0.0130967	1.41e-09	-0.00544423	0.061	36.6487
25(OH)D	TT	rs325393	T	-0.0136497	2.03e-09	-0.00696014	0.0530005	35.9428
25(OH)D	TT	rs35270497	T	0.0156723	5.08e-09	-0.00165081	0.68	34.1594
25(OH)D	TT	rs35823191	C	-0.0232636	1.65e-27	-0.00554868	0.0840001	118.096
25(OH)D	TT	rs4364259	A	0.0172408	1.86e-11	-0.00183378	0.42	45.1174
25(OH)D	TT	rs61698755	C	-0.011465	2.25e-08	0.00355149	0.23	31.2629
25(OH)D	TT	rs61747728	T	0.0303061	8.83e-09	0.0187573	0.0179999	33.0837
25(OH)D	TT	rs61887421	C	-0.036726	8.05e-10	0.00205104	0.8	37.7487
25(OH)D	TT	rs733454	T	0.0188545	2.93e-08	0.00986856	0.0299999	30.7517
25(OH)D	TT	rs742493	C	0.0183528	1.04e-08	0.0080544	0.12	32.7687
25(OH)D	TT	rs7569755	A	0.0136395	1.49e-09	0.00439026	0.16	36.5442
25(OH)D	TT	rs7580771	T	-0.0165625	5.15e-10	-0.000402027	0.84	38.6182
25(OH)D	TT	rs77532868	T	0.0259557	1.28e-08	0.00573986	0.48	32.3566
25(OH)D	TT	rs77960347	G	-0.0525688	6.53e-09	-0.000846819	0.82	33.6694
25(OH)D	TT	rs986649	G	0.0128637	3.51e-09	0.00151317	0.64	34.8797
25(OH)D	TT	rs9946771	T	-0.0233992	9.47e-09	-0.00023483	0.75	32.947

## Sheet: Supplementary Table 2
Supplementary Table 2 MR results and sensitivity analysis between exposure and outcome
			Inverse variance weighted					MR Egger					Weighted median					Pleiotropy			heterogeneity (Cochrane's Q)
exposure	outcome	nsnp	beta	or	or_lci95	or_uci95	pval	beta	or	or_lci95	or_uci95	pval	beta	or	or_lci95	or_uci95	pval	Intercept	pval	MR-PRESSO	Q_pval	Q_pval
25(OH)D	osteoporosis	45	0.235198	1.26516	1.01059	1.58386	0.0401799	0.2009	1.2225	0.880423	1.69749	0.236873	0.162198	1.17609	0.852541	1.62244	0.323096	0.00139522	0.780137	0.761	0.808219	0.779215
TT	osteoporosis	50	0.221383	1.2478	1.00983	1.54185	0.0403043	0.375397	1.45557	0.88921	2.38265	0.141982	0.417774	1.51858	1.10929	2.07887	0.00912466	-0.00511701	0.500881	0.889	0.963016	0.958983
A4	osteoporosis	16	-0.0229088	0.977352	0.833479	1.14606	0.777961	-0.1784	0.836608	0.605234	1.15643	0.298364	-0.0798362	0.923268	0.746319	1.14217	0.462065	0.0152744	0.297875	0.675	0.53259	0.547247
E2	osteoporosis	11	-0.258389	0.772294	0.155752	3.8294	0.751767	-2.17456	0.113658	0.00119973	10.7676	0.373459	-0.0155451	0.984575	0.142708	6.79282	0.987414	0.0213503	0.400211	0.269	0.256483	0.246039
T/E2	osteoporosis	11	-0.138013	0.871087	0.757111	1.00222	0.0537308	-0.235373	0.790276	0.569235	1.09715	0.193262	-0.075515	0.927266	0.767048	1.12095	0.435235	0.0186658	0.53327	0.194	0.177871	0.150545
25(OH)D	TT	33	0.0627942	1.06481	1.005	1.12817	0.0332397	0.039026	1.0398	0.942803	1.14677	0.440654	0.0389333	1.0397	0.970264	1.11411	0.26959	0.000804873	0.557707	0.168	0.130448	0.115631
